# Supplementary material for: Synthesis and Application of a Novel Metal–Organic Frameworks-Based Ion-Imprinted Polymer for Effective Removal of Co(II) from Simulated Radioactive Wastewater
Source: Polymers (Basel). 2023 Apr 30;15(9):2150. doi: 10.3390/polym15092150 (PMC10180829; doi:10.3390/polym15092150)
Supplement: Supplementary file 1 [file polymers-15-02150-s001.zip]

Archive with 1 entries (1 files):
- polymers-2343860-supplementary.pdf
